# Supplementary material for: Development and Validation of an Innovative Analytical Approach for the Quantitation of Tris(Hydroxymethyl)Aminomethane (TRIS) in Pharmaceutical Formulations by Liquid Chromatography Tandem Mass Spectrometry
Source: Molecules. 2022 Dec 22;28(1):73. doi: 10.3390/molecules28010073 (PMC9822354; doi:10.3390/molecules28010073)
Supplement: Supplementary file 1 [file molecules-28-00073-s001.zip]

Archive with 1 entries (1 files):
- molecules-2067575-supplementary.pdf
